# Supplementary material for: A Systematic Review of Gene Expression Studies in Critically Ill Patients with Sepsis and Community-Acquired Pneumonia
Source: Biomedicines. 2023 Oct 11;11(10):2755. doi: 10.3390/biomedicines11102755 (PMC10604146; doi:10.3390/biomedicines11102755)
Supplement: Supplementary file 1 [file biomedicines-11-02755-s001.zip]

Archive with 5 entries (5 files):
- Figure S1.pdf
- Figure S2.pdf
- Table S1_RCode.pdf
- Table S2_Quality.pdf
- Table S3_DEGs.xlsx
