# Supplementary material for: A Systematic Review of Gene Expression Studies in Critically Ill Patients with Sepsis and Community-Acquired Pneumonia
Source: Biomedicines. 2023 Oct 11;11(10):2755. doi: 10.3390/biomedicines11102755 (PMC10604146; doi:10.3390/biomedicines11102755)
Supplement: Supplementary file 1 [file biomedicines-11-02755-s001.zip › Table S3_DEGs.xlsx]

## Sheet: Burnham
LOC90624
ZFP106
ZNHIT3
MS4A2
LOC647436
HS.31532
SEPT1
ZNF791
KIAA1600
LOC91561
HS.407903
RTN3
RNU6-1
EIF4G2
LOC644029
RNU6-15
HS.413494
KCNJ2
MIR1974
RNF126
LOC100129237
ATPGD1
PICALM
LOC650832
LOC641727
LOC646949
TRIP12
LOC728060
ZFP161
MAP2K3
LOC100129585
PABPC3
LOC100133329
LOC728572
FAM10A4
SIGIRR
HS.558485
SNORD36C
UBE2A
FBLN5
NPIP
LOC100132673
CD1C
PLCH2
E2F3
LOC100128060
C12ORF43
C19ORF59
LOC645693
HS.567464
SNORD4A
LOC387791
LOC729423
FEZ1
LOC100131609
LOC100131526
LOC391833
ABCB1
DDX50
IGFBP3
LOC645691
ZMPSTE24
LOC100131572
YTHDF3
LOC651453
TMEM18
SLMAP
LOC646909
SNORD31
C9ORF85
NCOA3
LOC642989
NGDN
SLC2A3
LOC646483
LOC100129657
LOC440991
RPS6P1
ZYX
MIER1
LOC646966
LOC648343
PPP3R1
MMP23B
LOC647285
SLC38A2
LOC100133185
LOC645296
DCP2
LOC728481
LOC651198
ZBTB25
LOC100132658
LOC92249
TP53INP1
OPRL1
LOC441013
LOC645515
LOC100132742
LOC646688
FLJ43681
CUL4B
LOC100132199
C10ORF32
LOC88523
LOC400304
C16ORF72
MYBPC3
PRKCD
DKFZP761P0423
LOC440341
UBR5
LOC401717
RPL17
HNRPA1L-2
CDC42SE1
RCOR3
MTCP1
LOC93622
TSR1
LOC730029
LOC728732
LOC442454
MRPL35
FLJ12949
THOC3
LOC653479
LOC645173
RG9MTD1
ZFC3H1
LOC401640
C3ORF31
MGC87895
PDZD4
CTSA
LOC390183
LOC642161
LOC728484
PPAP2C
LOC646785
LOC728820
YWHAH
MTMR3
LOC100128196
C7ORF36
CD40LG
AGPAT9
PGAP3
NACAP1
LOC390735
WTAP
RAP2C
LOC100132528
MAZ
ATF4
HS.572649
LOC401676
TERF2IP
LOC642738
TASP1
LOC100131866
LOC100130624
LOC143543
YPEL1
LOC400061
PDGFRB
LOC284821
LOC642817
TRMT11
LOC644315
LOC643507
SEC22B
LOC100132740
LOC100129424
IL25
LOC645387
LOC727984
PARP15
LOC158345
S100A6
LOC728408
LOC646672
LOC649754
FBXL20
LOC441550
SNORA70
LOC727821
GAPDH
LOC653773
ZNF226
H2AFJ
LOC391656
LOC728672
LOC730255
LOC643733
MAP3K1
LOC100132547
CHCHD3
IFNG
RPL24
CLCF1
SLC9A1
LOC641814
LOC442270
C16ORF7
LOC285900
PNO1
LOC646294
LOC148430
LOC642828
LOC729301
LOC346950
WAC
LOC100130070
MKRN1
NTN3
SMG7
LOC728973
LOC100129599
LOC653232
C19ORF2
WDR67
LOC731096
LOC100131196
LOC729340
LOC647030
LOC100130775
LOC644937
LOC391825
IFITM1
LOC389156
FCGBP
LOC644037
FAM36A
LOC646044
TMEM204
IL12RB1
ZNF30
LOC653314
LOC729926
SSH2
LOC645231
LOC153561
ZNF426
LOC286444
IFP38
LOC439949
LOC649143
LOC402251
LOC646819
LOC730291
LOC649839
RPL23
SORBS3
APAF1
C21ORF51
LOC388344
LOC728643
LOC440595
TOMM7
LOC729208
LOC731985
BTF3
PDLIM7
LOC391126
SPI1
CEPT1
PLD1
LOC387753
FBXO11
LOC100134273
ZNF74
LOC647276
TMEM150A
LOC388339
RAB3IP
TMEM128
LOC100129685
LOC728128
EEF1AL7
ZNF683
SIRPA
ZNF548
LOC100133583
CBARA1
CRIP2
CREBZF
DNAJC24
HERC4
C10ORF104
LOC645436
LOC651149
LOC387825
SBNO2
MGC3020
LOC643531
RPS20
LOC729798
AKIRIN2
HS.447508
RHOBTB3
LOC441154
LOC100128056
LOC402057
RPL13L
LOC729500
LOC728576
LOC440487
USP36
ORC3L
LOC649548
KLRA1
ACYP2
LOC338870
SNORD14A
LOC136143
HS.534439
NUMB
LOC730004
LOC729686
NSUN5C
OSBPL7
MSL1
LOC645715
LOC645138
LOC100134648
MRPL48
LOC648771
PAN3
UCKL1
OLFM1
FGR
ALKBH3
IVNS1ABP
LOC648210
LOC400455
NIF3L1
LOC402112
LOC388654
LOC643863
C18ORF55
FLJ21865
LOC100130633
SEPT6
LOC728139
P4HTM
PFTK1
ACTN1
LOC100132795
DNAJC19
LOC729617
TMEM14D
ARID3A
KIR2DL1
EBI2
RPL14L
EMR4P
RPS14
LOC441642
SSBP4
HS.355933
LOC644511
LOC100133678
LOC440927
RNY4
LOC729559
LOC100130715
LOC440589
RPL6
LOC730187
LOC643310
LOC645385
PLEKHF1
LOC644790
EIF3CL
LOC441073
LOC728244
LOC644237
LOC649946
CXCR7
HNRPH1
C3ORF75
MOSPD2
LOC100131940
PPP2R2B
SVIL
LOC652071
LOC441743
LOC441506
FBXL5
LOC388275
C11ORF46
HLA-DRB6
LOC391370
C16ORF57
LOC645688
MGC4677
LOC100133390
PKM2
CGGBP1
C6ORF48
LOC649821
FVT1
NIN
SERPINA10
ZFP82
MRPL46
ZNF32
LOC25845
LOC728553
EID2
APBB1IP
RPL37A
LOC649553
STXBP5
NELF
LOC728026
LOC653881
MYD88
SEC61G
FLJ38482
EEF1B2
ZDHHC12
LOC729679
ETV2
RPL35A
LOC283412
FAHD1
NAALADL1
OGFRL1
LOC648294
LOC645630
NUFIP2
LOC643873
M6PRBP1
TIGA1
LOC100132291
LOC442132
LOC643007
LOC285053
PSMG4
LYRM2
SNHG7
MOCS2
RPL26
SNORA61
ZNF451
LOC728835
LOC100129553
LOC100127982
RABAC1
SPRYD5
ZNF831
PRDX5
CCL4L2
LOC100131662
ANKRD33
SHOC2
LOC441775
C5ORF39
LOC100131672
MGC3196
DPH5
SLC45A3
C9ORF127
LOC729236
CSTF3
LOC390345
FAM165B
LEMD3
CACNG6
CAV2
LOC100128410
LOC388076
LOC100131735
PTK2B
ANO10
MGC15763
YDJC
LOC402694
RPL31
ZNF259
PHKA2
LOC730288
TBC1D9B
LOC100131205
FAM44B
TRIM25
KLHL12
MFN2
LOC389223
C19ORF60
MSL3L1
LOC100130562
RHOG
SMG1
LOC440063
HIST2H2AA4
OSBPL8
CMTM6
C14ORF4
SDHC
C5ORF51
RPS17
C1ORF149
LOC400963
SNHG6
SS18
NARG1L
LOC390354
HNRPA1P4
LCOR
ZDHHC14
LOC646200
INPP5E
ATG9A
LOC730754
LOC643870
LOC343184
ATXN7L3
C11ORF82
EMR2
LAMP2
CRKRS
MAT2B
VCPIP1
PLOD1
LOC440737
HDC
TMEM194A
RAB6A
LOC644464
ZNF783
LOC341315
TMEM91
D4S234E
LOC728782
LOC730415
SLC38A10
C22ORF32
RAP1GDS1
CLYBL
LOC731365
HS.556018
LOC644907
LOC728517
LOC100129379
LOC731777
HS.566482
TINP1
EHD1
CFLAR
XRN1
UNC84A
SDHAF1
LOC644039
LOC100133372
CYP4F22
MAGEH1
ZNF136
LOC728031
ATP5S
NUDCD2
C1ORF24
C16ORF30
LOC347544
C12ORF57
LOC648470
CCL4L1
LOC646766
C3ORF59
ADCY4
LOC728620
LOC391019
FAM84B
TARBP1
C14ORF124
LOC286512
LOC648249
TRAPPC2P1
SH3BP5L
ABCA1
LOC653658
KIAA1881
PTPN12
CYP2S1
C14ORF104
C2ORF44
LOC440055
LOC652624
LOC100128936
SLC25A43
PTAR1
LOC642210
RPL30
LOC100131787
LOC646064
C17ORF95
HS.546375
MAP3K2
HINT1
LOC401397
PLEKHO2
LOC128192
LOC648622
PTPN6
C12ORF65
RPLP0
DUSP14
BATF3
CDAN1
UBA1
PFDN1
LOC387867
TMEM170B
KAT2B
ADHFE1
AXUD1
BEX2
LOC284393
LOC387930
ALOX15
ELF2
STX2
DPH2
LOC654103
LOC388707
PRICKLE4
TMEM14A
LOC729992
ABHD14A
IL18BP
KIR2DL3
KIAA0020
SMAGP
ZNF514
LOC729102
SERPINA1
HPCAL1
C9ORF142
GPR44
DUS1L
FLJ12078
HOXC4
DNAJB14
LOC100127993
LOC728428
INSL3
NAT5
LYPD2
LOC100130154
LOC440731
LOC127295
POMGNT1
LOC387841
PHYH
EMR4
GPR82
RYK
LOC389141
MNAT1
FAM53C
GOLGA8B
LOC729646
C7ORF40
POLR3H
INDO
ATP6V0D1
LOC134997
LOC220433
ACAD11
UBE1
LOC145853
GUSBL1
RRP15
IER3IP1
OMG
LOC642934
AMFR
WDR74
ZNF77
EXOSC5
LOC643997
CXORF57
PMS2L3
THG1L
LOC442535
RPL21
SDCCAG3
LOC388621
LOC652595
ANPEP
LOC392382
TPD52L2
DUS3L
HIF1A
C9ORF72
HS.534427
LOC649150
LOC729742
C10ORF54
LOC100129028
SLC41A1
POLR2J2
LOC645157
C8ORF55
LOC643949
ATP6AP1
FAM179A
UNC13D
PTPMT1
ASCL2
TNPO1
LDOC1
TXNL2
CNTNAP2
GRN
PLA2G7
LOC441246
CRISPLD2
LOC650919
LOC643284
NINJ2
LOC730246
LOC440311
RPLP1
AFG3L1
GRAP
UQCC
SMA4
C16ORF58
LOC653737
LOC401019
HS.554324
ATOX1
C2ORF89
N4BP1
IDUA
LOC728126
PPP2R2D
PLOD2
PRAGMIN
HS.25892
RHBDD2
ALKBH8
LOC731640
C5ORF32
FLJ22662
SLCO3A1
THOC5
FPR3
XPO6
E2F2
LOC402644
RNY1
KIR3DS1
CETP
TMEM88
CDKAL1
C6ORF105
LOC728565
LOC100128266
G6PD
STRN3
KIFAP3
URG4
LOC728093
LOC646942
RPS27
RECK
LOC100129882
C1ORF19
LOC341965
ZFP90
KIAA2013
TMEM4
COL4A3BP
MRPL15
HS.133181
FAM107B
LOC389101
IL17RA
LOC653079
GALK1
LOC388532
LOC100130828
ABI1
FAM62B
TMEM126A
C17ORF62
LOC347292
LOC642073
P2RX7
DEFA1B
PPARG
C10ORF78
PTBP2
PKD2
MARCH2
VPS8
MAP7
ADCK2
MRPL3
NUDT14
TSPAN4
DEFA3
LOC647099
TCP1
LOC645683
CAMK1
HS.564874
UBA6
LOC648984
LOC649049
C7ORF23
CYB5R4
RPL12P6
IKBIP
GSN
SLC25A42
PNMA3
C19ORF70
DUT
RCN1
C18ORF19
SNORD12C
TP53I13
XPO4
UGP2
LOC647856
LOC392285
KIAA0528
LOC653907
CD83
CDC20
ACSS2
ANO9
SEPT5
PRDM1
BAG3
UIMC1
LOC399804
LOC100131713
TNIP1
TECPR2
LOC648024
LOC647307
LOC728698
LOC642103
LOC643287
C20ORF3
LOC100133077
SNURF
PGK1
LOC401537
SYN2
HNMT
LOC653610
LOC100131905
LOC440027
LOC100132858
CXCL16
MYO1F
ZNF22
PIWIL4
HHEX
UPB1
RPL35
LOC388588
KCNG1
RBM38
PAOX
LOC284230
USP1
LOC285741
ZNF131
LQK1
GBE1
FAM129A
REPS2
LOC647673
AXIN2
ST8SIA4
PDXP
LOC728635
LOC654350
VAT1
ZNF679
LOC100131336
TCEA3
ADAM17
TIMM44
DGKD
LOC341457
C21ORF2
LOC653505
RPUSD2
ABHD2
SCML4
TFPI
CASP8
IQCB1
LOC729903
KPNA4
LOC202134
LOC644132
CDH2
ZDHHC8
C5ORF30
RASSF5
ATP1B3
SHISA5
FLJ14213
LOC653778
SCARNA9
GNAI3
LOC653820
PTCD2
LOC388524
TCIRG1
LOC100008588
LOC389787
HS.99472
LOC642678
RAB7L1
PPA1
CYB5A
PSMC4
LOC100131971
PDCD2L
SAMD9
PHCA
LOC728744
BACE2
HIGD1A
HS.570988
CENTD2
TMEM169
UBXN2B
PMP22
LOC729915
FNIP1
LOC727865
ATP5C1
CCNC
LOC284837
RNU4-2
LOC653162
LOC653158
BIRC5
ZNF788
ARMCX2
LOC653071
NUSAP1
NDUFAF1
TOMM40
ZNF626
OLIG2
LOC642741
ZNF256
PARP9
HS.31961
H2AFY2
HS.578498
UBXN8
LOC651202
SEPT11
ADORA2A
CTAGE5
WBP5
SORL1
CDCA5
C10ORF33
OSBPL5
MARCH1
SLC41A3
LRRK2
OAF
AKR1C3
TOP1MT
LOC651894
ANKRD57
SNORA12
SP3
C17ORF87
LOC391075
LOC646527
SCML1
VWF
RNY5
ATP5F1
GDPD3
AZIN1
MRPL38
CCNA2
ANXA2P1
SELL
NRG1
TAOK1
MYO10
PTPN20
GIMAP2
LOC550643
SIL1
EIF2C2
DKFZP761E198
LOC90925
LOC644642
MGST3
CXCR1
LOC650546
HS.549989
TRPM6
CD52
CTGLF3
LOC441124
C19ORF35
LAMC1
OTUD1
C11ORF1
LOC651524
COL7A1
GMIP
UHRF1
CHN2
LOC100129742
TNCRNA
LOC653600
BNIP3L
ANKDD1A
AVEN
CEACAM3
FCER2
LOC729816
LOC441377
LOC642684
SEL1L3
CLDN23
RNU1G2
GLT25D1
ASPM
PRTN3
LOC100130904
HSPC159
BAG4
LOC653061
FCGR1C
LOC731823
MAST4
HS.572130
FAM26F
LOC644191
GPR162
RNU1-5
LOC653994
HS.516646
RPS29
GP9
COMMD10
SAMD14
TMEM119
LOC645979
LRRC25
RNU1-3
PKIA
LOC641768
HAPLN3
BRWD2
HS.559665
KRTAP19-6
LOC651738
TSPAN9
RPGRIP1
HS.553301
IRS2
SLC29A1
C6ORF190
THYN1
CCM2
BAMBI
SERPINE2
EBF1
ASAP1IT1
LOC654194
TMSB4X
OSTC
LOC650140
C14ORF11
LOC644934
HS.482960
RPS4Y2
CALD1
LOC400793
CD151
HS.552025
AZU1
AQP10
DLGAP5
CCR2
NCAPG
TPM2
CAPN3
RNU1A3
CD302
GAA
MAP1A
LYZ
SYTL4
LOC728519
RN7SK
BUB1
LOC100134379
LOC100129905
PTTG1
RNU11
OLR1
SLC2A11
OR4K15
AP3B2
LOC653156
LOC100132499
NEXN
DISC1
SPOCD1
TGM3
C5ORF4
CARD17
ITPR3
CEP55
LOC440345
ATG16L2
PHGDH
UBE2E1
SEPT4
AGAP8
TYMS
CDKN3
KIR2DL4
LOC645128
LAG3
DNAJB6
C9ORF103
LOC644063
LOC651612
OSTALPHA
SGSH
LOC284648
ABCA7
KIFC1
FOXC1
C7ORF53
LOC283392
OSBP2
CDC45L
ACCS
MGC29506
IRX3
SCO2
RPS26L
ABLIM3
FCGR3B
CAPN13
FGD2
TK1
RNU1F1
DJ341D10.1
KCNH3
IFIT3
SH3BGRL2
SLC2A5
GSTM4
HS.25318
SIGLEC14
C21ORF7
SCD
GYPE
SLC35F2
LOC100133005
KYNU
TACSTD2
NRGN
CYORF15A
KIAA0367
TNFAIP8L3
NTSR1
HNRNPA3P1
HS.193767
SGK
LOC100133662
MRPL47
PRKAR1A
CEBPE
ABCA13
IGLL3
EFCBP1
SNX25
PGM5
IGJ
RPS4Y1

## Sheet: Esquerdo
IL10
IL18
NLRP3

## Sheet: Severino
RPAP1
BAIAP3
CGI-38
GPR92
ZNF367
HPS6
ZDHHC11
EID3
ZNF57
ZNF555
ZNF567
IER5L
ZNF627
ZNF329
U2AF1L2
PLEKHG1
ADAMTS1
EPHA2
NCAM1
IGSF10
SERTAD3
FBXL21
TBCC
AMOT
ING1
IFIT5
CAPN12
RNF113A
PTAFR
KRTAP8-1
UBE2D1
HTRA4
FUT4
NT5DC2
IPPK
PNPLA8
PTPRE
RAB1A
CD93
TMPO
GCH1
SART2
TAF13
PIGA
NP
DDEF1IT1
PTDSR
LTB4DH
SLC16A7
CDKN2B
TREM1
ACPP
ADORA2B
TNFAIP3
CIAS1
EAF1
RIPK2
GAS6
PLEK
STAB1
MCEMP1
PPP1R15A
FPRL1
AHR
PHLDA1
MAFB
SPRY1
PBEF1
SNAI1
CCL3L3
ICAM1
CXCL3
CXCL2

## Sheet: Scicluna
C19orf59
GATA3
S100A8
BCL2
C2orf89
C5orf32
DDHD2
FAM43A
Septin
KIAA0748
DPP4
BCL9L
PATZ1
KIAA0182
CD59
NLRC3
THEM4
TRA@
WBP11
NAT10
QRICH1
HMGN3
ZC3H12D
SIDT1
PRPF19
ELAC2
NONO
RABL2A
PARP1
CAMK2D
PDE4DIP
SMAD3
SSBP2
SGK223
BCKDHB
SLC2A14
TXN
SPN
NR1D2
MBOAT2
NUP93
NIPAL3
ZNF573
GAL3ST4
ZNF286A
GPR183
SDAD1
POLR1B
FCAR
TRD@
LDOC1L
TBC1D4
TSHZ1
WDR82
C12orf65
OXNAD1
GOLGA8A
USP11
RNASEN
TIAM1
IMP3
AQP3
EIF3D
ITGA4
ABI2
CYBASC3
FHIT
CHMP7
MTR
LOC399491
MRPS27
NFATC2
ARHGEF18
TAF3
MDN1
ZNF549
HNRNPR
WWP1
LAT
GCET2
HNRNPA0
LOC150776
PRPS1
PFAS
ZBTB40
NPAT
FXC1
UBE2I
ELP3
RHOF
RASA3
ATIC
CNNM3
EP400
MTA1
FAM78A
MCCC2
LPXN
NCOA5
IKZF2
SCLY
CD28
NUP210
METAP1
TAF15
KCNA3
OGFOD1
LOC644006
LOC389901
DENND2D
MYCL1
WDR33
BLCAP
SELM
RNMT
CYB561
METTL13
MGA
MRPS18B
DDX19A
PAQR8
PAN2
AGAP6
HEATR2
TCTN3
ZDHHC3
NOLC1
GTF3C2
PPRC1
LRPPRC
PI4KA
TNIK
CYP20A1
NDNL2
ACSS1
SYNJ2BP
DCAF4
FXN
NOB1
PTCD3
MYL6
STK39
OSBPL3
C14orf169
LSG1
GOT2
PRSS23
MAPRE2
PWP2
LOC100286937
PRPF8
METT10D
MPRIP
EPB41L2
IL23A
GCN1L1
ZFP64
ABHD14B
BUB3
C19orf29
CCND2
GGA2
MAP2K6
ZNF33B
FN3KRP
C16orf80
PTCH1
INADL
NUP160
RUVBL1
SUMF2
MTMR15
MTPAP
LOC643446
PAPD7
SNRNP200
PRR5L
IK
DOCK9
RCAN3
MAGED1
GCLM
GORASP2
SMARCAD1
TARSL2
TRBC1
EEF2K
SART3
KHDRBS1
SSRP1
YLPM1
C11orf46
ATF7IP2
POLD2
MRE11A
NSUN5P2
ADARB1
PIK3C2B
NUFIP1
PRMT7
C15orf44
APBA2
TRAF3IP3
BCL11A
NUCKS1
SRRM1
CHTF8
FAM53B
TTC19
HP1BP3
KIAA1310
TNKS
HMOX2
SYTL2
C8orf33
HIBADH
LOC100129637
NF2
HEBP2
IPO5
MPI
LYRM7
WBSCR22
PPIH
CLCC1
ZNF395
C20orf194
SF3A3
AARS2
ANKH
PLEKHB1
DKC1
MAP1LC3B
WDR3
SCRN1
ABCF1
FAM153B
ESYT2
HADH
EIF3A
WHAMM
USP32
GAR1
NCBP2
C21orf33
WDR59
DHX30
ATP5G2
C2orf42
SIGLECP3
IL16
RNPS1
SUN1
EIF5B
POLRMT
CCDC76
CIRH1A
TC2N
U2AF2
C16orf58
COG2
EHBP1
MYST4
REPS1
LRRC47
PUF60
ZNF664
MAP3K14
KRI1
MDC1
RPL18
KTELC1
XCL1
LOC728554
ZNF689
UNC119B
LFNG
UBAP2
COG1
C19orf2
DFFA
CLK2
FIP1L1
RPL28
KCTD7
LTB
ASPH
HNRNPA1
AGK
CHIC1
TAF4
RBM14
FGD4
SEC31A
FAM98B
SIT1
GPATCH1
NACA2
PTBP1
M6PR
RASSF1
PPIL2
NPM1
TMC8
FAM168B
NOP2
NRD1
QRSL1
ITPKB
ZNF146
GSPT2
RPA1
FUS
RPLP2
SUN2
LRP10
PWP1
KIAA1430
ISOC1
RNMTL1
ANKRD40
MRPS26
RPUSD4
DDX27
SFRS11
INTS9
SFRS15
LIMA1
L3MBTL2
CTBP1
HSPA9
SUPT16H
SEH1L
C18orf55
TOP2B
LARS
QDPR
TBX21
MLLT6
CHD6
MTERFD2
DCAF7
WDR75
LANCL1
NAA25
SMARCE1
CUTA
APOBEC3F
XRCC6
EPRS
TULP4
RUFY3
GPRASP1
NUP188
TEX10
MYCBP2
SMAD7
C3orf31
SYNCRIP
ZNF317
ELP2
PTER
TRIM68
STAG3
FANCF
RAD50
TXLNG
LOC339047
CLEC10A
SMARCA4
LOC392288
GTPBP6
AKAP1
MCCC1
TRIM28
LLGL1
IMMT
TGS1
COQ10A
SMARCC1
DDX56
TRIM32
KIF21A
ZNF600
SDR39U1
HMG20A
TMEM138
TMEM19
DLST
LRRC33
HKR1
C16orf7
LUC7L2
AHCYL2
IARS
KLF2
G3BP1
ZNF512
HNRNPA3
ASTE1
KDM1A
DIS3L
PCYOX1L
NDUFV1
EDC4
TCF20
TNFAIP8L1
CARD16
BRD1
RANGRF
NT5DC1
C7orf54
SH2B3
CABC1
ATM
AAMP
RAB27A
BET1L
TRAP1
KIAA1967
DIMT1L
MRPL19
CCDC107
ARHGEF3
RNF216
ZBTB5
GLS
CNO
BTN3A3
LCMT2
C11orf2
HIGD2A
ZNF559
PLSCR1
P2RY8
CCR5
PURA
CTCF
C6orf136
C19orf28
RCC2
March
NT5E
ANAPC5
RIT1
NOSIP
CHD3
TBC1D10A
AGAP4
QARS
PPP1R3D
FAM38A
THOC1
C3orf37
TRRAP
GMFG
CDK4
STRBP
FOXP1
C14orf2
SMARCC2
GON4L
POM121
FAM190B
LEPROTL1
RBM26
CYB5B
FXYD5
LOC731602
ALDH9A1
BAT2L1
HSD17B8
SRP68
TMEM203
SUPV3L1
CCDC115
MDH2
ZNF266
SLC4A7
KIAA0494
CD164
KIAA0562
PCSK7
ERP29
CRTAM
BZW2
IKBKAP
ANXA1
GNPNAT1
SLC25A3
PHC1
UBIAD1
TRAF3
CIB1
MCM3
NUP133
HEG1
SYNRG
MRPL49
NPRL2
OTUD3
NUP43
SPIN2A
C16orf88
C16orf57
PTPLAD1
TNRC6C
HIP1R
SATB1
LPAR5
ELAVL1
DENND4C
LOC642869
XYLT1
C20orf24
SIK2
GOLGA3
C7orf42
C3orf17
SLC2A4RG
C21orf59
DDX20
---
MTX3
BLNK
SPG7
TSFM
FAM129C
TBRG1
OGG1
NUP205
NUDCD3
CCT3
C4orf3
TOMM70A
PLBD1
SRPRB
GPR160
GPATCH8
ERMP1
UTP6
KARS
TPP2
NAA15
RBM16
GNB2L1
IKBKB
MRPS2
THEMIS
MEAF6
DDX5
ZNF362
TDP1
BCOR
DNAJC11
EXOSC6
DAZAP1
ARHGEF9
BAZ1B
UBFD1
SNX29
RPL37
SFRS5
FASTKD2
DDX55
ZBTB24
AP3M1
PDXDC1
MLEC
KLRK1
IKZF3
RIOK1
EIF3C
PYCR2
GPD1L
MEN1
HDAC1
RPL18A
ZMYND11
ECHS1
LOC100294402
DYNC1H1
ZZZ3
HNRNPH1
RPA2
SUCLG2
POGK
C11orf61
KLHDC4
PPP4R2
JAK1
RAB13
CNOT7
EIF1AD
PSMA6
PCID2
RBM15B
TTC9
NAP1L1
RNF157
RNF220
TMEM167B
C1orf174
UXS1
IDH3A
ARL8A
PBXIP1
DVL1
MEF2D
BANP
FBRSL1
SH2D2A
NPCDR1
COX7B
DPH3
SMS
METTL8
STAG3L3
CDC23
GPATCH4
SLC35E2
GLRX
CTSC
SF3A1
HEATR1
C19orf38
UMPS
CHST14
PBX4
ALG8
HTATSF1
PIP4K2B
ACSL5
NSUN2
DGKZ
BLMH
ZNF566
DNPEP
C4orf14
OXA1L
LOC728613
ALDH18A1
GANAB
THRA
TPCN1
SPTAN1
ATP5A1
YEATS2
MTERFD1
RPL10
TTF1
ZBTB2
HNRNPM
PDHB
POLE3
NCAPD3
LLGL2
YARS2
DNAJC10
KIAA1539
SCAMP3
DNAJC25-GNG10
SEC62
RPS25
CYFIP2
FAM117B
DGKA
SPTLC2
ARL1
RPL29
PREP
RBX1
PLCXD2
SNRNP70
ADAM9
DFFB
CDC16
QSER1
ZNF263
ILKAP
KHSRP
ZNF561
R3HDM1
MCTP2
ARID1B
PCYOX1
SSR1
CKLF
TBCD
MEF2C
RFC1
CS
SKI
DPP7
TIGD3
THADA
LOC162632
ZNF773
THUMPD1
PUS1
KIAA0907
CIAO1
C14orf43
ANK3
PTDSS1
RPS16
HNRNPD
CDC42
IRF2BP2
JAK3
CCT4
MRPS6
EMB
NHP2
ARL2BP
SKIV2L2
ESF1
RALGAPA2
PDIA3
TADA1
PHTF2
NBAS
TXNDC17
CDC42EP3
VPS11
BAG5
KIAA1704
UTRN
CBFA2T2
SEC63
NBPF1
NARS
CUL1
CCAR1
TMEM42
TRERF1
AIMP2
SMYD2
SPOP
SFRS7
C22orf29
ZNF703
BANK1
PGRMC2
SLFN5
VPRBP
TECR
GLG1
CNST
UBL5
PRPF31
TRMT61B
IFT20
C2orf29
CHST7
E2F5
VDAC1
STK16
TRAPPC6A
NQO2
ACBD6
ZNF671
RPS15
CAND1
VPS45
AMPD2
SFRS6
PRMT1
PHF15
GPN1
TMX2
TSEN15
JMY
MED1
EIF3G
PARN
JARID2
H2AFV
BRD2
GFM1
MFSD6
EIF2S3
SQRDL
DGCR6
C17orf62
CREBL2
TP53I11
C20orf3
LDLRAP1
BAT5
ERLIN1
TCL1A
UBE2E2
CARKD
TMEM229B
TNRC6A
CDKN2C
ZNF609
PDCD10
ANAPC16
SLC9A3R1
OFD1
C6orf108
SRM
WSB1
CDK6
NARG2
EIF4A1
CHERP
ZNF264
RAB22A
CCDC92
SLC37A2
TMEM206
RPS19
MEX3C
MXD3
CNPY2
GPATCH2
FAM153A
FYCO1
GRK6
GALT
WDR73
OTUD4
HSBP1
PPTC7
NSUN6
OSGEP
NSUN4
GCA
ZBTB38
TUFM
PIK3R1
DYNLT1
MPHOSPH8
RPL7L1
APOA1BP
ATXN10
NFATC1
USP24
IPO9
IPO7
UTP14A
ZNF766
KRIT1
TAF1C
PPP1R8
SF3B3
VPREB3
PRPF4
EWSR1
STK17B
ARRB2
PAXIP1
RABGAP1
PHF10
ARHGAP17
LDHA
LOC100294376
ACAA1
SNRPA1
TRBV9
DDX21
DSTN
CRTC3
SLC20A1
EIF4E3
SLC25A36
MLLT11
POMT1
RNF144A
CD58
SETD1B
NDUFA4
RRP7A
EIF3H
IDI1
ERCC5
LSM1
C6orf48
CLEC4E
LUC7L3
C10orf18
PANK4
GTPBP4
SNHG12
PTGER4
SCAP
CALHM2
TPD52
RABGAP1L
CPSF1
TMEM183A
PAICS
EIF2AK3
HLA-DOB
DNAJC5
FOXO1
SP100
CEP164
AP2B1
EHMT1
BCLAF1
TRIM4
IKZF1
MSH2
STAT5B
PHF19
KIAA0141
SIGMAR1
CDC14A
WIPI1
C19orf60
ZFP62
EZR
CCT8
CDR2
OSBP
UQCR11
C12orf23
ALDH3A2
KLHDC5
RRAS2
C12orf57
C8orf83
THUMPD3
ATP5D
MID1IP1
RPS6KA4
C12orf41
FAM65A
B3GNT5
PHB2
GRLF1
NLRP1
VPS13C
BTG1
CREG1
CD47
ATP13A5
MTHFD1
C5orf25
SHMT2
SPCS3
HNRNPU
CBX5
ACN9
HN1L
ATL3
VPS13A
UHRF2
C5orf53
KIAA1279
ZNF84
FAM164A
SF3B14
C14orf101
PLIN3
SOCS2
HNRNPH3
SFPQ
GNPTAB
MEF2A
HCST
TARDBP
CD19
ECE1
RBM25
NAGPA
PSIP1
RCSD1
GSTP1
MRPL10
RQCD1
ACTL6A
HARS
CSE1L
TUBB
EBAG9
SAP30
PPAPDC1B
CD180
DLAT
SH3BP1
AAK1
TCF25
CTDSP2
YY1
ANKHD1
MRPS12
FNBP1
ADH5
C5orf62
WDR81
ZNF706
SLC25A32
CCND3
FOXN3
LOC100128751
GNG7
PRKX
DKFZp761E198
SERBP1
SLC25A45
CYTH1
TRIM24
CNDP2
CDYL
NDUFB1
SLBP
ASF1A
PDS5A
AKAP11
PMS1
ZFAND3
NUP107
JMJD6
TSPYL1
GRPEL2
FUNDC1
IDH3B
C18orf32
LOC100287430
MPV17
RAB11FIP4
SLC25A5
LOC100131541
VPS37C
MMADHC
ENTPD1
WDR6
USP48
SP140L
AKAP8
DDX46
TOE1
NTNG2
SIGLEC9
NXT1
HEATR5B
MESDC2
FAM160A2
FOXJ3
ADO
DDOST
C22orf9
RPS27A
FH
HNRNPAB
NUDC
C19orf63
KIAA1267
TSC1
USPL1
FCGR3A
KIAA1143
SERPINB8
SFT2D1
HSPA4
HIP1
ARMC1
COX7A2
INTS4
GGT1
C9orf89
EXOC2
EXOSC7
CHD1L
SIN3A
GSTO1
PDSS1
XPC
AP3S2
TMEM223
PITPNC1
CASD1
MAML2
TOMM22
CAPRIN1
PCYT1A
HUWE1
LOC200030
PSMG2
KLF7
XRRA1
PPP2R5C
HDAC9
R3HDM2
NIP7
CAPN2
ADNP
MYST2
C20orf112
TWISTNB
ZBTB1
PRPF4B
PHF20
TATDN2
RAPGEF1
AGPAT3
NEK1
MS4A6A
DHX15
CD84
ZNF331
ITGA6
DPAGT1
CRISP3
IRF4
MIF4GD
PEX1
ABCE1
TRA2A
VAPA
WDR36
MTMR12
PPP1CC
CD22
ALG2
AKT1
CAPRIN2
NUP85
CHCHD8
SAFB2
EXOSC9
SP4
TTC17
CYLD
SON
EIF3E
ARL3
DUSP13
GLUD1
UTP23
ARRDC2
PPAPDC2
APH1B
FAM98A
EBNA1BP2
ABCB7
TMEM66
BBC3
TXNDC3
DPF2
USP19
DNAJC2
LIMS1
AKR7A2
GCC2
ZNF557
SLC39A10
N4BP2L1
SFRS18
POU2F2
HTATIP2
ZNF805
SLC39A6
AK2
ZAK
SNX9
LOC100288418
KIAA1377
CEP68
GTDC1
CTDSPL2
RUNX2
TAX1BP1
C17orf103
DHRS4
MRPS34
TAPBPL
KCTD10
SRP72
SECISBP2
SMARCA2
PTPLAD2
PRKACB
PTPRM
CNOT6L
TNFRSF10B
RNF44
ZNF652
NKRF
SNX20
IMPDH1
RHOH
CCNL2
GCOM1
EIF4EBP2
GIMAP4
SBDS
IER5
PDE7A
NMI
LGALS8
KIAA0947
THOC2
EIF2C1
CREB1
PRKCA
TNFAIP2
SNRPB
FLJ36031
EXOSC8
CORO1B
STT3A
AHI1
UBR4
LOC100132247
DNAJC9
CRIPT
PSME1
GTF2F1
INPP4A
NR2C1
LRRFIP2
FNTA
RBM12
GATAD1
RDH11
FBXW2
C19orf12
RAB12
CLEC2B
NUP54
PUM1
EIF4A2
ENY2
PDIA4
IBTK
GM2A
ITPKC
CD300LB
CREB3L2
OGT
MRFAP1L1
TOR1A
CHMP5
RBL2
CD44
GSTM1
ATP2B1
PLIN5
SGTB
ISG20L2
C7orf23
MTHFS
CHST15
AKAP2
PTPLB
STIM2
MRPL34
SPTBN1
GNL3L
TMEM180
PCDH9
AHSA1
LOC729678
GRSF1
SLC25A40
RANGAP1
CERK
MAN2A2
ZADH2
CBLL1
DNASE1L1
MTIF2
FAM110A
PLGLA
SAMD8
HDAC4
PLGLB2
ADRBK2
NOD1
CST3
RMND5A
ARF6
SAT1
PPP1R3B
NDST2
TMEM181
SMN1
HMGB1
G0S2
ZCCHC7
FKBP9
AMIGO2
ZHX2
BRD3
PREPL
BTG2
GNAQ
NMRAL1
IMP4
LOC729991
TRA2B
DPYSL2
METAP2
CEACAM4
RNF141
TNFSF13B
KIAA1324
NUMA1
MINA
WDR11
YWHAQ
MIS12
RAPGEF6
CRIP1
ATMIN
PDXK
STK10
CSTA
VMA21
HNRNPC
HIST1H4J
IMPA2
FAM63B
CLNS1A
LOC728392
ZDHHC2
TMEM192
PLK1S1
ALDOC
LOC375190
UBP1
SRRM2
GALNT4
PPP1R12B
GOLPH3L
LOC732160
MIF
HSP90AB1
SFRS3
AMD1
CD99
SIVA1
SNRNP40
LGALS1
FAM105A
ATP5G1
KIAA2026
ALG13
DDX39
MAD2L2
DUSP5
CTRL
SFRS1
C9orf91
RRM1
C20orf177
ANAPC13
MMP25
GABARAPL2
ARRB1
PPBP
MBP
ZC3H6
ERAP1
SGMS2
CORO2A
PQLC1
PFKP
REV3L
HSDL2
DGKQ
ITGAL
PHACTR4
HSPD1
PHC2
C17orf60
RBM17
BTN3A1
APOBEC3C
CCDC72
CHCHD7
FLJ10213
FOSL2
HIVEP2
MFSD8
JDP2
AKNA
MDH1
LIPN
LOC100131128
CP110
TRPM7
FAM200B
AKAP9
CNOT2
NCF4
MCTP1
MCM7
MAPK1
PLXNB2
NUDT16
POC1B
COPS5
MXI1
ATP1A1
HMGN4
ITPR1
ATP5J
EXT1
DCUN1D1
RNH1
NUP88
TRPS1
TCEAL3
S100PBP
SMC3
RAB11FIP1
NSUN3
FUCA1
CEBPD
IPCEF1
CDK14
GLO1
KDM3A
ITGA7
STK4
FAM111A
RPL26L1
UBE3A
LILRA1
AMN1
TBC1D10C
CCDC23
TMEM56
IGHA1
ACVR1
C11orf21
IGHM
SLC12A9
SUB1
ZC3H4
MED6
NBPF8
TEP1
CPPED1
PLGLB1
LOC100133161
BPTF
SAP30L
CD40
ARID1A
MYOM2
ARL17A
TMLHE
PIGX
BLOC1S2
CSGALNACT2
CPSF6
C16orf13
AASDHPPT
LOC643634
ZMAT2
TTC35
RUVBL2
MIR21
ERO1L
HSP90B1
PRKRIR
NDRG3
TET2
SERPINB2
CABIN1
POLR2B
LSM3
C1orf55
HAT1
EFTUD2
CCNY
ADRB2
MAN2A1
CDADC1
SNX30
SOS2
GALNT2
SPEN
HGF
TXNDC9
PPP1R9B
AMMECR1
CHST11
NCOR2
DPEP2
NNT
SF3B2
EIF3B
GK
C14orf159
KIAA1715
ZNF169
ZBTB8OS
ATF6
ARL11
FAM157B
SVIP
C9orf84
LMO2
ACSL3
FLVCR2
PDP1
PHB
TPR
RIOK3
MOBKL3
C14orf139
LASS6
TBC1D20
ROMO1
HDDC2
DNAJC4
TNRC6B
RNF7
ZMIZ1
BAT2L2
RAB18
XRCC4
ARL8B
NAPG
PRPF40A
SRPK2
ATP10D
CUTC
GTF2H2
ABHD13
STYX
TMEM147
C20orf69
C5orf30
SSBP3
MSRA
EAF2
TPM4
ZNF398
NUDT4
TPM1
C1orf77
LYSMD2
CISD2
ADCY7
H1FX
GIMAP8
DCI
CTDP1
PECAM1
SARNP
ABCC1
FAR1
NANS
PSMA2
LOC647302
CBFA2T3
SLK
SESN1
ILF2
TRANK1
ITM2C
EPAS1
ELMO1
SKAP2
CEACAM21
LONP2
THOC4
HPS3
TFDP1
RGPD5
SWAP70
INSIG2
CCDC53
FUBP3
LOC100288142
ANXA6
OSTalpha
NEDD4
C2orf88
ANXA2
RNF114
CAMK1D
ARL5A
SMC1A
HNRNPF
C15orf39
DNLZ
PHF20L1
PDLIM2
EVI2A
KCNN4
HIST1H2AE
SLC35D1
MLKL
CCDC6
SPIN1
SEC14L1
ARID5A
BPGM
PADI2
SSBP1
ABCG1
NDE1
CAST
C17orf95
KIAA1370
ATG2A
FRY
PCGF5
VPS53
HSPH1
LY75
POU2AF1
RAB24
LPGAT1
SLC12A7
GPR171
C9orf103
MFF
GOLGA4
LARP1
C6orf204
SFT2D2
LILRA3
C9orf5
DNASE2
C10orf137
RASGRP4
MR1
VPS29
C20orf199
DCAF10
LMAN1
F8
RSL24D1
MRPS18C
COX11
MATR3
COPS2
TMEM110
SERPINB9
CDC42BPA
RAD23B
SIRT1
PDE8A
FAM60A
KIF3C
PRRC1
PCMTD2
PWWP2A
LHFPL2
LOC644762
NUP50
PFKFB4
GALNT3
SGPP1
HIRA
COMMD8
SNCA
DBI
TERF1
TAP2
TIFA
RANBP1
SEMA4D
CYBB
SESN2
RALA
PINK1
TRIM22
LOC100132062
PILRA
DAPK1
TACC1
SEC24A
SELP
PEX2
LPCAT2
C17orf91
PIM2
UQCRQ
IRF1
PRKD3
SLC36A4
CAPZA1
NAT1
CCT2
CANX
TSTA3
P2RX5
CSRNP1
PROK2
GCNT1
CASP8AP2
POLR1D
LOC728417
HCP5
LPIN2
EIF1AX
ISCA1
NEO1
LRMP
SNRPF
RERE
MGAT2
SOX4
ALKBH7
ZBTB44
FBXL17
OAT
GLIPR1
FAM82B
PATL2
NRN1
CSF2RA
FHL2
IGF2BP3
SFRS2
HMGN1
POLR2K
PPP1CB
FAM21A
PPIL3
CTNNAL1
RPL41
PKN2
RHCE
ROD1
RFX2
ARRDC3
MERTK
TCN2
CAB39
IDS
PLXNC1
FAM35A
GYPA
AIG1
RNF24
RPS27L
ADSS
RIPK3
PHF17
BIRC2
COMMD6
UCP2
TWF1
VWA5A
RXRA
GOPC
PSMC6
SLC25A28
APOBEC3A
PPIF
F11R
C14orf129
NME4
S100A10
DUSP1
KBTBD7
EIF2A
SLAMF7
ZMYND8
DNM1L
SFXN1
CYSLTR1
TM9SF3
COX7C
SOS1
TMEM40
STX11
C16orf72
HLX
ANKS1A
TOPORS
ELK3
RNF11
C1QB
ARFGEF2
LOC100291682
DUSP2
OSBPL1A
PGM1
RBPJ
FLI1
FPR1
CYP27A1
SNRK
PRUNE2
FBXL13
FAH
ZNF354A
PEPD
CCDC126
PPM1N
ATP2C2
MFHAS1
LOC100130932
CHRFAM7A
CMTM5
RELL1
TMEM70
PDE4D
ST20
LAIR1
DARS
SLC5A3
ITGB3
CHIT1
S100B
TMCC2
SUCNR1
MARCO
PNRC2
RAB33B
BSG
NEDD4L
LOC100291837
PRKAG2
AMY1A
RNASE6
ELOVL5
PTPRN2
C11orf82
TCF4
TGM2
UBE2W
NUDT21
STX3
TFDP2
FKBP11
VSIG4
CFD
MME
RPS7
MAPKSP1
FKBP1B
GADD45B
RSBN1L
EPB41L3
TCP11L2
RCBTB2
B3GNT2
WLS
FSTL1
CEP63
LY6G6F
PTX3
ABCC13
WFDC1
ABCC5
WARS
CYP19A1
PAGE2
FBXO6
SCPEP1
CDC34
AMPD3
TMEM43
RCHY1
CRLS1
CHSY1
MGAT4A
AKR1C1
PLEK2
SESN3
NXT2
DENR
GPCPD1
CCRL2
GNG11
MBNL1
BCL2L1
CKS2
NCR1
CD46
FRMD4B
ZNF83
LRRC8C
GBP5
KIF5B
ANKRD44
POLB
RHD
CYBRD1
SLC14A1
SMAP2
DOCK4
IL1RAP
SLC7A7
SLC2A1
RHAG
HSPA1A
SPTB
RASGEF1A
RNF182
CCNJL
FAM49A
IGK@
C21orf7
GJB6
DCK
PBX1
RRM2
PARP14
SLC39A8
EIF2AK2
CYorf15B
NT5M
UROD
IFIT1B
ZNF238
PTGS2
TMOD1
MBNL3
HMBS
UBE2L6
STMN1
GP1BB
C14orf45
PCNA
TSPO2
ZER1
SCYL2
CMPK1
PI3
ZNF429
NEDD9
MXRA7
EIF2AK1
HEPACAM2
CLK4
LOC643008
NCOA7
MST4
KRT23
FECH
SC4MOL
TFRC
RAB2B
KCNH2
ZCCHC2
MUTED
GLRX5
HES6
JMJD1C
SIGLEC10
IFIT2
LRRC50
IGH@
C1orf183
IGF2BP2
ZBTB16
SPARC
LOC653562
IFI44
APOBEC3B
FLCN
IFIH1
TMEM176B
GBP1
CLEC12A
GPR109A
OAS3
IFI44L
EIF1AY
